# Supplementary material for: Antibiotic Use during Pregnancy in South Korea Using 2011–2020 National Health Insurance Claims Data
Source: Antibiotics (Basel). 2023 Jul 28;12(8):1242. doi: 10.3390/antibiotics12081242 (PMC10451209; doi:10.3390/antibiotics12081242)
Supplement: Supplementary file 1 [file antibiotics-12-01242-s001.zip]

Archive with 1 entries (1 files):
- antibiotics-2488300-supplementary.pdf
